# Supplementary material for: Professional Perspectives on Children’s Health Assets: A Delphi Study
Source: Healthcare (Basel). 2024 Feb 20;12(5):506. doi: 10.3390/healthcare12050506 (PMC10930817; doi:10.3390/healthcare12050506)
Supplement: Supplementary file 1 [file healthcare-12-00506-s001.zip]

Archive with 1 entries (1 files):
- healthcare-2785873-supplementary.pdf
